# Supplementary material for: Complete Mitochondrial Genomes of Metcalfa pruinosa and Salurnis marginella (Hemiptera: Flatidae): Genomic Comparison and Phylogenetic Inference in Fulgoroidea
Source: Curr Issues Mol Biol. 2021 Sep 30;43(3):1391–418. doi: 10.3390/cimb43030099 (PMC8929015; doi:10.3390/cimb43030099)
Supplement: Supplementary file 1 [file cimb-43-00099-s001.zip]

Archive with 11 entries (11 files):
- Sup. Table 1. Primers for gap filling.pdf
- Sup. Table 10. Blast results of A+T rich region repeat.pdf
- Sup. Table 11. Node support.pdf
- Sup. Table 2. Primers for Salurnis marginella.pdf
- Sup. Table 3. Summary of Fulgoroidea-MJ.pdf
- Sup. Table 4. Four frequent codons.pdf
- Sup. Table 5. Size of tRNAs avaliable in Fulgoroidea.pdf
- Sup. Table 6. Skewness.pdf
- Sup. Table 7. KaKs.pdf
- Sup. Table 8. KaKs ANOVA-MJ.pdf
- Sup. Table 9. Overlap-Space of Fulgoroidea.pdf
